# Supplementary material for: Volume Changes in Brain Subfields of Patients with Alzheimer’s Disease After Transcranial Ultrasound Stimulation
Source: Diagnostics (Basel). 2025 Feb 4;15(3):359. doi: 10.3390/diagnostics15030359 (PMC11817765; doi:10.3390/diagnostics15030359)
Supplement: Supplementary file 1 [file diagnostics-15-00359-s001.zip]

Archive with 1 entries (1 files):
- diagnostics-3404000-supplementary.pdf
